# Supplementary material for: Platycodon grandiflorum, as a medicinal and food homologous plant: a comprehensive review of anti-tumor components, mechanisms, modern applications, and preventive healthcare
Source: Front Nutr. 2025 Oct 27;12:1674705. doi: 10.3389/fnut.2025.1674705 (PMC12599880; doi:10.3389/fnut.2025.1674705)
Supplement: Supplementary file 1 [file Table_1.xlsx]

## Sheet: Sheet1
ID	Molecule Name	OB(%)	DL
MOL004580	cis-Dihydroquercetin	66.44	0.27
MOL004355	Spinasterol	42.98	0.76
MOL006070	robinin	39.84	0.71
MOL000006	luteolin	36.16	0.25
MOL001689	acacetin	34.97	0.24
MOL006015	3-O-laminaribiosylplatycodigenin methyl ester_qt	21.86	0.65
MOL006022	α-Spinasterol-β-D-glucoside	21.31	0.67
MOL006066	Polygalacic acid	20.07	0.7
MOL006035	lobetyolin	18.81	0.35
MOL006048	methyl (4aR,5R,6aR,6aS,6bR,8aR,10R,11S,12aR,14bS)-5,10,11-trihydroxy-9,9-bis(hydroxymethyl)-2,2,6a,6b,12a-pentamethyl-1,3,4,5,6,6a,7,8,8a,10,11,12,13,14b-tetradecahydropicene-4a-carboxylate	18.66	0.65
MOL006041	methyl 3-O-β-D-glucopyranosyl polygalacate _qt	18.05	0.67
MOL006028	dimethyl 3-O-β-D-glucopyranosylplatycogenate A	17.43	0.62
MOL001551	Trochol	15.48	0.78
MOL006049	Platycodigenin	14.62	0.67
MOL006054	Platycogenic acid C	14.12	0.69
MOL006052	Platycogenic acid A	13.94	0.65
MOL006029	dimethyl platyconate A	13.83	0.59
MOL006056	platyconate A_qt	13.21	0.62
MOL006011	3-O-a-D-glucopyranosylplatycodigenin methyl ester_qt	11.08	0.65
MOL005995	2'-O-acetylPlatycodin D2	10.19	0.67
MOL006027	dimethyl 3-O-a-D-glucopyranosylplatycogenate A	9.71	0.26
MOL006044	methyl (4aR,5R,6aR,6aS,6bR,8aR,9R,10R,11S,12aR,14bS)-5,10,11-trihydroxy-9-(hydroxymethyl)-2,2,6a,6b,9,12a-hexamethyl-1,3,4,5,6,6a,7,8,8a,10,11,12,13,14b-tetradecahydropicene-4a-carboxylate	9.43	0.67
MOL006009	3'-O-acetylPlatycodin D2_qt	7.61	0.67
MOL006033	latycodigenin	7.43	0.67
MOL006023	α-Spinasterol-β-D-glucoside_qt	7.14	0.76
MOL006069	stigmastenol	7.07	0.76
MOL006036	lobetyolinin	6.08	0.67
MOL006030	Flavoplatycoside	5.77	0.66
MOL006053	Platycogenic acid B	5.77	0.64
MOL006071	(1R,2R,3R,5R)-5-(((1R,2R,4R,5S)-5-hydroxy-4-(hydroxymethyl)-2-(isopentylperoxy)cyclohexyl)oxy)-3-(hydroxymethyl)cyclohexane-1,2-diol	5.68	0.36
MOL006045	methyl3-O-a-D-Glucopyranosylpolygalacate	4.95	0.3
MOL006040	methyl 3-O-β-D-glucopyranosyl polygalacate	3.73	0.3
MOL006010	3-O-a-D-glucopyranosylplatycodigenin methyl ester	3.72	0.29
MOL006017	3-O-β-D-glucopyranosyl platycodigenin methyl ester	2.83	0.29
MOL006031	Grandoside	2.3	0.39
