# Supplementary material for: Platycodon grandiflorum, as a medicinal and food homologous plant: a comprehensive review of anti-tumor components, mechanisms, modern applications, and preventive healthcare
Source: Front Nutr. 2025 Oct 27;12:1674705. doi: 10.3389/fnut.2025.1674705 (PMC12599880; doi:10.3389/fnut.2025.1674705)
Supplement: Supplementary file 2 [file Table_2.xlsx]

## Sheet: Sheet1
Description	GeneRatio	geneID	Count
Pathways in cancer	0.5	ADCY2/AKT1/BIRC5/FASLG/AR/BAX/CCND1/BCL2/BCL2L1/CASP3/CASP7/CASP8/CASP9/CDKN1A/EGFR/ERBB2/GSTP1/HMOX1/IFNG/IL2/IL4/IL6/JUN/MDM2/MET/MMP1/MMP2/MMP9/NFKBIA/NOS2/PPARG/MAPK1/PTGS2/RB1/RELA/RXRA/TP53/VEGFA/NCOA1	39
Lipid and atherosclerosis	0.28	AKT1/FASLG/BAX/BCL2/BCL2L1/CASP3/CASP7/CASP8/CASP9/CD40LG/ICAM1/IL6/JUN/MMP1/MMP9/NFKBIA/PPARG/MAPK1/RELA/RXRA/TNF/TP53	22
Platinum drug resistance	0.21	AKT1/BIRC5/FASLG/BAX/BCL2/BCL2L1/CASP3/CASP8/CASP9/CDKN1A/ERBB2/GSTP1/MDM2/MAPK1/TOP2A/TP53	16
Hepatitis B	0.24	AKT1/BIRC5/FASLG/BAX/BCL2/CASP3/CASP8/CASP9/CDKN1A/IL6/JUN/MMP9/NFKBIA/PCNA/MAPK1/RB1/RELA/TNF/TP53	19
Human cytomegalovirus infection	0.26	ADCY2/AKT1/FASLG/BAX/CCND1/CASP3/CASP8/CASP9/CDKN1A/EGFR/IL6/MDM2/NFKBIA/MAPK1/PTGS2/RB1/RELA/TNF/TP53/VEGFA	20
Prostate cancer	0.21	AKT1/AR/CCND1/BCL2/CASP9/CDKN1A/EGFR/ERBB2/GSTP1/MDM2/MMP9/NFKBIA/MAPK1/RB1/RELA/TP53	16
Apoptosis	0.22	AKT1/BIRC5/FASLG/BAX/BCL2/BCL2L1/CASP3/CASP7/CASP8/CASP9/JUN/MCL1/NFKBIA/MAPK1/RELA/TNF/TP53	17
Small cell lung cancer	0.19	AKT1/BAX/CCND1/BCL2/BCL2L1/CASP3/CASP9/CDKN1A/NFKBIA/NOS2/PTGS2/RB1/RELA/RXRA/TP53	15
Hepatitis C	0.22	AKT1/FASLG/BAX/CCND1/CASP3/CASP8/CASP9/CDKN1A/EGFR/IFNG/NFKBIA/MAPK1/RB1/RELA/RXRA/TNF/TP53	17
PI3K-Akt signaling pathway	0.27	AKT1/FASLG/CCND1/BCL2/BCL2L1/CASP9/CDKN1A/EGFR/ERBB2/IL2/IL4/IL6/INSR/MCL1/MDM2/MET/MAPK1/RELA/RXRA/TP53/VEGFA	21
Endocrine resistance	0.19	ADCY2/AKT1/BAX/CCND1/BCL2/CDKN1A/EGFR/ERBB2/JUN/MDM2/MMP2/MMP9/MAPK1/RB1/TP53	15
Bladder cancer	0.15	CCND1/CDKN1A/EGFR/ERBB2/MDM2/MMP1/MMP2/MMP9/MAPK1/RB1/TP53/VEGFA	12
Kaposi sarcoma-associated herpesvirus infection	0.22	AKT1/BAX/CCND1/CASP3/CASP8/CASP9/CDKN1A/ICAM1/IL6/JUN/NFKBIA/MAPK1/PTGS2/RB1/RELA/TP53/VEGFA	17
Epstein-Barr virus infection	0.22	AKT1/BAX/CCND1/BCL2/CASP3/CASP8/CASP9/CDKN1A/ICAM1/IL6/JUN/MDM2/NFKBIA/RB1/RELA/TNF/TP53	17
AGE-RAGE signaling pathway in diabetic complications	0.18	AKT1/BAX/CCND1/BCL2/CASP3/ICAM1/IL6/JUN/MMP2/MAPK1/RELA/TNF/VEGFA/NOX4	14
Pancreatic cancer	0.17	AKT1/BAX/CCND1/BCL2L1/CASP9/CDKN1A/EGFR/ERBB2/MAPK1/RB1/RELA/TP53/VEGFA	13
Human T-cell leukemia virus 1 infection	0.22	ADCY2/AKT1/BAX/CCND1/BCL2L1/CDKN1A/CHEK1/ICAM1/IL2/IL6/JUN/NFKBIA/MAPK1/RB1/RELA/TNF/TP53	17
Measles	0.19	AKT1/FASLG/BAX/CCND1/BCL2/BCL2L1/CASP3/CASP8/CASP9/IL2/IL6/JUN/NFKBIA/RELA/TP53	15
Hepatocellular carcinoma	0.15	AKT1/BAX/CCND1/BCL2L1/CDKN1A/EGFR/GSTP1/HMOX1/MET/MAPK1/RB1/TP53	12
IL-17 signaling pathway	0.17	CASP3/CASP8/IFNG/IL4/IL6/JUN/MMP1/MMP9/NFKBIA/MAPK1/PTGS2/RELA/TNF	13
Chemical carcinogenesis - receptor activation	0.21	ADCY2/ADRB2/AKT1/BIRC5/AR/CCND1/BCL2/EGFR/JUN/PGR/MAPK1/RB1/RELA/RPS6KA3/RXRA/VEGFA	16
Non-small cell lung cancer	0.15	AKT1/BAX/CCND1/CASP9/CDKN1A/EGFR/ERBB2/MET/MAPK1/RB1/RXRA/TP53	12
p53 signaling pathway	0.15	BAX/CCND1/BCL2/BCL2L1/CASP3/CASP8/CASP9/CCNB1/CDKN1A/CHEK1/MDM2/TP53	12
Chagas disease	0.17	AKT1/FASLG/CASP8/IFNG/IL2/IL6/IL10/JUN/NFKBIA/NOS2/MAPK1/RELA/TNF	13
HIF-1 signaling pathway	0.17	AKT1/BCL2/CDKN1A/EGFR/ERBB2/HMOX1/IFNG/IL6/INSR/NOS2/MAPK1/RELA/VEGFA	13
TNF signaling pathway	0.17	AKT1/CASP3/CASP7/CASP8/ICAM1/IL6/JUN/MMP9/NFKBIA/MAPK1/PTGS2/RELA/TNF	13
Colorectal cancer	0.15	AKT1/BIRC5/BAX/CCND1/BCL2/CASP3/CASP9/CDKN1A/EGFR/JUN/MAPK1/TP53	12
Proteoglycans in cancer	0.19	AKT1/FASLG/CCND1/CASP3/CDKN1A/EGFR/ERBB2/MDM2/MET/MMP2/MMP9/MAPK1/TNF/TP53/VEGFA	15
Human immunodeficiency virus 1 infection	0.19	AKT1/FASLG/BAX/BCL2/BCL2L1/CASP3/CASP8/CASP9/CCNB1/CHEK1/JUN/NFKBIA/MAPK1/RELA/TNF	15
Influenza A	0.18	AKT1/FASLG/BAX/CASP3/CASP8/CASP9/ICAM1/IFNG/IL6/NFKBIA/MAPK1/PRSS1/RELA/TNF	14
Fluid shear stress and atherosclerosis	0.17	AKT1/BCL2/GSTP1/HMOX1/ICAM1/IFNG/JUN/MMP2/MMP9/RELA/TNF/TP53/VEGFA	13
C-type lectin receptor signaling pathway	0.15	AKT1/CASP8/IL2/IL6/IL10/JUN/MDM2/NFKBIA/MAPK1/PTGS2/RELA/TNF	12
Chronic myeloid leukemia	0.14	AKT1/BAX/CCND1/BCL2L1/CDKN1A/MDM2/NFKBIA/MAPK1/RB1/RELA/TP53	11
Non-alcoholic fatty liver disease	0.17	AKT1/FASLG/BAX/CASP3/CASP7/CASP8/IL6/INSR/JUN/PPARG/RELA/RXRA/TNF	13
Human papillomavirus infection	0.21	AKT1/FASLG/BAX/CCND1/CASP3/CASP8/CDKN1A/EGFR/MDM2/MAPK1/PTGS2/RB1/RELA/TNF/TP53/VEGFA	16
Relaxin signaling pathway	0.15	ADCY2/AKT1/EGFR/JUN/MMP1/MMP2/MMP9/NFKBIA/NOS2/MAPK1/RELA/VEGFA	12
FoxO signaling pathway	0.15	AKT1/FASLG/CCND1/CCNB1/CDKN1A/EGFR/IL6/IL10/INSR/MDM2/MAPK1/SLC2A4	12
Tuberculosis	0.17	AKT1/BAX/BCL2/CASP3/CASP8/CASP9/IFNG/IL6/IL10/NOS2/MAPK1/RELA/TNF	13
Alcoholic liver disease	0.15	AKT1/ALDH2/FASLG/CCND1/CASP3/CASP8/FASN/IL6/NFKBIA/RELA/TNF/NOX4	12
MicroRNAs in cancer	0.19	CCND1/BCL2/CASP3/CDKN1A/EGFR/ERBB2/HMOX1/MCL1/MDM2/MET/MMP9/MAPK1/PTGS2/TP53/VEGFA	15
T cell receptor signaling pathway	0.14	AKT1/CD40LG/IFNG/IL2/IL4/IL10/JUN/NFKBIA/MAPK1/RELA/TNF	11
Melanoma	0.13	AKT1/BAX/CCND1/CDKN1A/EGFR/MDM2/MET/MAPK1/RB1/TP53	10
Breast cancer	0.15	AKT1/BAX/CCND1/CDKN1A/EGFR/ERBB2/JUN/PGR/MAPK1/RB1/TP53/NCOA1	12
Gastric cancer	0.15	AKT1/BAX/CCND1/BCL2/CDKN1A/EGFR/ERBB2/MET/MAPK1/RB1/RXRA/TP53	12
Viral carcinogenesis	0.17	BAX/CCND1/CASP3/CASP8/CDKN1A/CHEK1/JUN/MDM2/NFKBIA/MAPK1/RB1/RELA/TP53	13
Leishmaniasis	0.13	IFNG/IL4/IL10/JUN/NFKBIA/NOS2/MAPK1/PTGS2/RELA/TNF	10
EGFR tyrosine kinase inhibitor resistance	0.13	AKT1/BAX/BCL2/BCL2L1/EGFR/ERBB2/IL6/MET/MAPK1/VEGFA	10
Apoptosis - multiple species	0.1	BIRC5/BAX/BCL2/BCL2L1/CASP3/CASP7/CASP8/CASP9	8
JAK-STAT signaling pathway	0.15	AKT1/CCND1/BCL2/BCL2L1/CDKN1A/EGFR/IFNG/IL2/IL4/IL6/IL10/MCL1	12
Hepatocellular carcinoma	0.15	AKT1/BAX/CCND1/BCL2L1/CDKN1A/EGFR/GSTP1/HMOX1/MET/MAPK1/RB1/TP53	12
MAPK signaling pathway	0.18	AKT1/FASLG/CASP3/EGFR/ERBB2/INSR/JUN/MET/MAPK1/RELA/RPS6KA3/TNF/TP53/VEGFA	14
Endometrial cancer	0.12	AKT1/BAX/CCND1/CASP9/CDKN1A/EGFR/ERBB2/MAPK1/TP53	9
Estrogen signaling pathway	0.14	ADCY2/AKT1/BCL2/EGFR/JUN/MMP2/MMP9/PGR/MAPK1/NCOA1/NCOA2	11
Pathogenic Escherichia coli infection	0.15	FASLG/BAX/CASP3/CASP7/CASP8/CASP9/IL6/JUN/NFKBIA/MAPK1/RELA/TNF	12
Cellular senescence	0.14	AKT1/CCND1/CCNB1/CDKN1A/CHEK1/IL6/MDM2/MAPK1/RB1/RELA/TP53	11
Glioma	0.12	AKT1/BAX/CCND1/CDKN1A/EGFR/MDM2/MAPK1/RB1/TP53	9
Pertussis	0.12	CASP3/CASP7/IL6/IL10/JUN/NOS2/MAPK1/RELA/TNF	9
Neurotrophin signaling pathway	0.13	AKT1/FASLG/BAX/BCL2/JUN/NFKBIA/MAPK1/RELA/RPS6KA3/TP53	10
Pathways of neurodegeneration - multiple diseases	0.19	FASLG/BAX/BCL2/BCL2L1/CASP3/CASP7/CASP8/CASP9/IL6/NOS2/MAPK1/PTGS2/RELA/TNF/NOX4	15
Shigellosis	0.15	AKT1/BAX/BCL2/BCL2L1/EGFR/JUN/MDM2/NFKBIA/MAPK1/RELA/TNF/TP53	12
Salmonella infection	0.15	AKT1/BAX/BCL2/CASP3/CASP7/CASP8/IL6/JUN/NFKBIA/MAPK1/RELA/TNF	12
Legionellosis	0.1	CASP3/CASP7/CASP8/CASP9/IL6/NFKBIA/RELA/TNF	8
Yersinia infection	0.13	AKT1/IL2/IL6/IL10/JUN/NFKBIA/MAPK1/RELA/RPS6KA3/TNF	10
Transcriptional misregulation in cancer	0.14	BAX/BCL2L1/CDKN1A/IL6/MDM2/MET/MMP9/PPARG/RELA/RXRA/TP53	11
Thyroid cancer	0.09	BAX/CCND1/CDKN1A/PPARG/MAPK1/RXRA/TP53	7
Inflammatory bowel disease	0.1	IFNG/IL2/IL4/IL6/IL10/JUN/RELA/TNF	8
Allograft rejection	0.09	FASLG/CD40LG/IFNG/IL2/IL4/IL10/TNF	7
Th17 cell differentiation	0.12	IFNG/IL2/IL4/IL6/JUN/NFKBIA/MAPK1/RELA/RXRA	9
Alzheimer disease	0.17	AKT1/CASP3/CASP7/CASP8/CASP9/IL6/INSR/NOS2/MAPK1/PTGS2/RELA/TNF/NOX4	13
Thyroid hormone signaling pathway	0.12	AKT1/CCND1/CASP9/MDM2/MAPK1/RXRA/TP53/NCOA1/NCOA2	9
Herpes simplex virus 1 infection	0.18	AKT1/FASLG/BAX/BCL2/BCL2L1/CASP3/CASP8/CASP9/IFNG/IL6/NFKBIA/RELA/TNF/TP53	14
Malaria	0.09	CD40LG/ICAM1/IFNG/IL6/IL10/MET/TNF	7
Regulation of lipolysis in adipocytes	0.09	ADCY2/ADORA1/ADRB2/AKT1/INSR/PTGS1/PTGS2	7
Toll-like receptor signaling pathway	0.1	AKT1/CASP8/IL6/JUN/NFKBIA/MAPK1/RELA/TNF	8
NF-kappa B signaling pathway	0.1	BCL2/BCL2L1/CD40LG/ICAM1/NFKBIA/PTGS2/RELA/TNF	8
Chemical carcinogenesis - reactive oxygen species	0.13	AKT1/EGFR/HMOX1/JUN/MET/NFKBIA/MAPK1/RELA/VEGFA/NOX4	10
Insulin resistance	0.1	AKT1/IL6/INSR/NFKBIA/RELA/RPS6KA3/SLC2A4/TNF	8
cGMP-PKG signaling pathway	0.12	ADCY2/ADORA1/ADRA2A/ADRA2C/ADRB2/AKT1/INSR/PDE3A/MAPK1	9
African trypanosomiasis	0.077	FASLG/ICAM1/IFNG/IL6/IL10/TNF	6
Sphingolipid signaling pathway	0.1	ADORA1/AKT1/BAX/BCL2/MAPK1/RELA/TNF/TP53	8
NOD-like receptor signaling pathway	0.12	BCL2/BCL2L1/CASP8/IL6/JUN/NFKBIA/MAPK1/RELA/TNF	9
Osteoclast differentiation	0.1	AKT1/IFNG/JUN/NFKBIA/PPARG/MAPK1/RELA/TNF	8
Focal adhesion	0.12	AKT1/CCND1/BCL2/EGFR/ERBB2/JUN/MET/MAPK1/VEGFA	9
PD-L1 expression and PD-1 checkpoint pathway in cancer	0.09	AKT1/EGFR/IFNG/JUN/NFKBIA/MAPK1/RELA	7
Longevity regulating pathway	0.09	ADCY2/AKT1/BAX/INSR/PPARG/RELA/TP53	7
Th1 and Th2 cell differentiation	0.09	IFNG/IL2/IL4/JUN/NFKBIA/MAPK1/RELA	7
Rheumatoid arthritis	0.09	ICAM1/IFNG/IL6/JUN/MMP1/TNF/VEGFA	7
Oxytocin signaling pathway	0.1	ADCY2/CCND1/CD38/CDKN1A/EGFR/JUN/MAPK1/PTGS2	8
cAMP signaling pathway	0.12	ADCY2/ADORA1/ADRB2/AKT1/JUN/NFKBIA/PDE3A/MAPK1/RELA	9
Cell cycle	0.1	CCND1/CCNB1/CDKN1A/CHEK1/MDM2/PCNA/RB1/TP53	8
Amoebiasis	0.09	CASP3/IFNG/IL6/IL10/NOS2/RELA/TNF	7
Coronavirus disease - COVID-19	0.12	EGFR/IL2/IL6/JUN/MMP1/NFKBIA/MAPK1/RELA/TNF	9
Ras signaling pathway	0.12	AKT1/FASLG/BCL2L1/EGFR/INSR/MET/MAPK1/RELA/VEGFA	9
Viral myocarditis	0.077	CCND1/CASP3/CASP8/CASP9/CD40LG/ICAM1	6
Renal cell carcinoma	0.077	AKT1/CDKN1A/JUN/MET/MAPK1/VEGFA	6
Adipocytokine signaling pathway	0.077	AKT1/NFKBIA/RELA/RXRA/SLC2A4/TNF	6
Epithelial cell signaling in Helicobacter pylori infection	0.077	CASP3/EGFR/JUN/MET/NFKBIA/RELA	6
Central carbon metabolism in cancer	0.077	AKT1/EGFR/ERBB2/MET/MAPK1/TP53	6
